# Supplementary material for: Movable Layer Device for Rapid Detection of Influenza a H1N1 Virus Using Highly Bright Multi-Quantum Dot-Embedded Particles and Magnetic Beads
Source: Nanomaterials (Basel). 2022 Jan 17;12(2):284. doi: 10.3390/nano12020284 (PMC8778663; doi:10.3390/nano12020284)
Supplement: Supplementary file 1 [file nanomaterials-12-00284-s001.zip]

Archive with 5 entries (5 files):
- Movie S1.mp4
- Movie S2.mp4
- Movie S3.mp4
- Movie S4.mp4
- nanomaterials-1522795-suppl.pdf
